# Supplementary material for: Insights into karyotype evolution and flower color variation from the genome assembly of wallflower (Erysimum cheiri)
Source: Plant Physiol. 2026 Mar 13;200(4):kiag133. doi: 10.1093/plphys/kiag133 (PMC13089509; doi:10.1093/plphys/kiag133)
Supplement: kiag133_Supplementary_Data [file kiag133_supplementary_data.zip]

Archive with 2 entries (2 files):
- PLPHYS-2025-1733R2_Supplementary Figures.pdf
- Supplementary tables-edited.xlsx
