# Supplementary material for: Insights into karyotype evolution and flower color variation from the genome assembly of wallflower (Erysimum cheiri)
Source: Plant Physiol. 2026 Mar 13;200(4):kiag133. doi: 10.1093/plphys/kiag133 (PMC13089509; doi:10.1093/plphys/kiag133)
Supplement: kiag133_Supplementary_Data [file kiag133_supplementary_data.zip › Supplementary tables-edited.xlsx]

## Sheet: Supplementary Table S1
Supplementary Table S1. Whole genome sequencing statistics.
Technology	Sequencing platform	Library size (bp)	Raw data (Gb)	Coveragea (x)
Survey	Illumina Hiseq	350	37.05	~185
Genome	PacBio HiFi	15000	47.43	~237
Hi-C	Illumina Hiseq	350	94.97	~475
RNA-seq	Oxford Nanopore	250-300	11.79	~59
RNA-seq	Illumina Hiseq	150	11.94	~60

## Sheet: Supplementary Table S2
Supplementary Table S2. Contig and gap number in each chromosome.
Chromosome ID	Contig Number	Gap Number
E01	1	0
E02	1	0
E03	7	6
E04	1	0
E05	1	0
E06	1	0
Total	12	6
Gap location
Chromosome ID	Start	End
E03	9806127	9806227
E03	14908617	14908717
E03	15088120	15088220
E03	19515245	19515345
E03	22304225	22304325
E03	27481124	27481224

## Sheet: Supplementary Table S3
Supplementary Table S3. Telomere coordinates and length.
Chromosome	Chromosome length (bp)	Start	End	Telomere length (bp)	Telomere repeat monomer
E01	53353809	0	2528	2528	AAACCCT
E01	53353809	53351222	53353809	2587	AAACCCT
E02	47837794	0	2837	2837	AAACCCT
E02	47837794	47835018	47837794	2776	AAACCCT
E03	44689290	0	2403	2403	AAACCCT
E03	44689290	44687556	44689290	1734	AAACCCT
E04	31294126	0	2563	2563	AAACCCT
E04	31294126	31291603	31294126	2523	AAACCCT
E05	31382849	0	1539	1539	AAACCCT
E05	31382849	31380869	31382849	1980	AAACCCT
E06	26786147	0	2531	2531	AAACCCT
E06	26786147	26783052	26786147	3095	AAACCCT

## Sheet: Supplementary Table S4
Supplementary Table S4. Estimated centromere locations.
Chromosome	Chromosome ID	Start	End	length (bp)
Centromere	E01	22280199	23527901	1247702
Centromere	E02	25960591	27511080	1550489
Centromere	E03	25094823	26097508	1002685
Centromere	E04	10131520	11398176	1266656
Centromere	E05	13364152	14946952	1582800
Centromere	E06	16696261	17569219	872958

## Sheet: Supplementary Table S5
Supplementary Table S5. Repeat annotation statistics of E. cheiri genome.
Type	De novo and repbase	(%)in genome
DNA transposons	19754980	8.09
LINE transposons	6087161	2.49
SINE transposons	24619	0.01
LTR-RTs transposons	58805158	24.07
Satellite transposons	6378463	2.61
Other	4799051	1.96
Unknown	9850935	4.03
Total	105700367	43.26
Type	De novo and repbase	(%)in genome
LTR-RTs	58805158	24.07
LTR-RTs Copia	18849057	7.76
LTR-RTs Gypsy	39784179	16.28
LTR-RTs other	171922	0.03

## Sheet: Supplementary Table S6
Supplementary Table S6. Gene functional annotation statistics of E. cheiri genome.
Method	Software	Species	Gene number	Average gene length (bp)	Average CDS length (bp)	Average exon number per gene	Average exon length (bp)	Average intron length (bp)
Ab initio	AUGUSTUS		35822	1772	1050	4.59	228	201
Ab initio	GlimmerHMM		51236	1589	738	3.06	241	413
Homology-based	Gemoma	Arabidopsis thaliana col-XJTU TAIR 10	31715	2119	1199	5.02	238	228
Homology-based	Gemoma	Brassica juncea Varuna	35985	2339	1258	4.87	258	279
Homology-based	Gemoma	Brassica napus ZS11 v10	35243	2270	1159	4.81	241	291
Homology-based	Gemoma	Brassica rapa Chiifu v4.1	32343	2508	1287	5.02	256	303
Homology-based	Gemoma	Raphanus sativus NAU-LB	28974	2401	1283	5.37	238	255
RNAseq	TransDecoder	NGS	22938	3056	1427	7.02	288	242
RNAseq	TransDecoder	TGS	22616	3790	1461	6.91	359	235
Integration	EVM		38833	2063	1170	4.54	257	252
Final set	PASA		38788	2329	1177	4.7	298	253

## Sheet: Supplementary Table S7
Supplementary Table S7. The mapping statistics for NGS data.
BUSCOs	assembly (%prop)	annotation (%prop)
Complete (C)	1,606 (99.5)	1,611 (99.8)
Complete and single-copy (S)	1,553 (96.2)	1,421 (88.0)
Complete and duplicated (D)	53 (3.3)	190 (11.8)
Fragmented (F)	4 (0.2)	1 (0.1)
Missing (M)	4 (0.2)	2 (0.1)
Total	1,614 (100.0)	1,614 (100.0)

## Sheet: Supplementary Table S8
Supplementary Table S8. Statistics of QV values of each chromosome in the genome.
Chromosome ID	QV
E01	51.9572
E02	51.4481
E03	47.6103
E04	54.7347
E05	49.348
E06	51.1703
E.cheiri	45.47

## Sheet: Supplementary Table S9
Supplementary Table S9. Data source information.
*Data source	Reference	Download site
Erysimum cheiri	This study	This study
Erysimm cheiranthoides	Zhai et al., 2024. doi: 10.1016/j.cell.2024.04.047.	Author-supply
Erysimum nevadense	Zhai et al., 2024. doi: 10.1016/j.cell.2024.04.047.	Author-supply
Arabidopsis thaliana	Cheng et al., 2017. doi: 10.1111/tpj.13415.	https://www.arabidopsis.org/
Arabidopsis lyrata	Hu et al., 2011. doi: 10.1038/ng.807.	http://brassicadb.cn/#/Download/
Leavenworthia alabamica	Haudry et al., 2013. doi: 10.1038/ng.2684.	http://brassicadb.cn/#/Download/
Arabis alpina	Willing et al., 2015. doi: 10.1038/nplants.2014.23.	http://brassicadb.cn/#/Download/
Orychophragmus violaceus	Zhang et al., 2023. doi: 10.1016/j.xplc.2022.100431.	http://www.bioinformaticslab.cn/ pubs/OV_data/
Raphanus sativus	Shirasawa et al., 2020. doi: 10.1093/dnares/dsaa010.	RSAskr_r1.0 | Raphanus sativus | Assembly (plantgarden.jp)
Brassica rapa	Zhang et al., 2018. doi: 10.1038/s41438-018-0071-9.	http://brassicadb.cn/#/Download/
Brassica nigra	Perumal et al., 2020. doi: 10.1038/s41477-020-0735-y.	https://yanglab.hzau.edu.cn/BnIR/germplasm_info?id=Ni100%20LR%20v2.0
Matthiola incana	Chen et al., 2025. doi: 10.1111/pbi.70193.	https://doi.org/10.6084/m9.figshare.21502197.v1
Aethionema arabicum	Fernandez-Pozo et al., 2021. doi: 10.1111/tpj.15161.	https://plantcode.cup.uni-freiburg.de/aetar_db/downloads.php

## Sheet: Supplementary Table S10
Supplementary Table S10. Gene families clustered by OrthoFinder in 13 species.
Samples	Total genes	Genes in families	Unassigned genes	Families	Unique families	Gene of single-copy orthologs	Gene of multiple-copy orthologs	Gene of other orthologs
Erysimum cheiri	38788	37660	1128	19801	298	819	11973	24868
Erysimm cheiranthoides	25233	24800	433	16908	81	819	10765	13216
Erysimum nevadense	26641	25746	895	16895	84	819	10668	14259
Arabidopsis thaliana	27416	26221	1195	19094	69	1063	11436	13722
Arabidopsis lyrata	32670	30735	1935	19837	532	1063	11928	17744
Leavenworthia alabamica	38676	36021	2655	17745	738	1063	13694	21264
Arabis alpina	21609	20331	1278	13962	233	1063	10553	8715
Orychophragmus violaceus	51840	46174	5666	20412	1199	1063	15971	29140
Raphanus sativus	43239	40664	2575	20319	525	1063	16456	23145
Brassica rapa	47526	43744	3782	21466	768	1063	16951	25730
Brassica nigra	59851	52994	6857	22985	1330	1063	17537	34394
Matthiola incana	38245	36320	1925	17746	768	1063	11333	23924
Aethionema arabicum	37839	35564	2275	16825	730	1063	10965	23536

[truncated: 16 more sheets: Supplementary Table S11, Supplementary Table S12, Supplementary Table S13, Supplementary Table S14, Supplementary Table S15, Supplementary Table S16, Supplementary Table S17, Supplementary Table S18, Supplementary Table S19, Supplementary Table S20, Supplementary Table S21, Supplementary Table S22, Supplementary Table S23, Supplementary Table S24, Supplementary Table S25, Supplementary Table S26]
